# Supplementary material for: The Use of Single Drop Microextraction and Field Amplified Sample Injection for CZE Determination of Homocysteine Thiolactone in Urine
Source: Molecules. 2021 Sep 20;26(18):5687. doi: 10.3390/molecules26185687 (PMC8468900; doi:10.3390/molecules26185687)
Supplement: Supplementary file 1 [file molecules-26-05687-s001.zip]

Archive with 1 entries (1 files):
- molecules-1342466-supplementary.pdf
